# Supplementary material for: rVSVΔG-ZEBOV-GP Vaccine Is Highly Immunogenic and Efficacious Across a Wide Dose Range in a Nonhuman Primate EBOV Challenge Model
Source: Viruses. 2025 Feb 28;17(3):341. doi: 10.3390/v17030341 (PMC11945660; doi:10.3390/v17030341)
Supplement: Supplementary file 1 [file viruses-17-00341-s001.zip]

Archive with 1 entries (1 files):
- viruses-3457162-supplementary.pdf
